# Supplementary material for: Towards a Standardized Antimicrobial Susceptibility Testing Method for Mycoplasma hyorhinis
Source: Microorganisms. 2023 Apr 11;11(4):994. doi: 10.3390/microorganisms11040994 (PMC10140863; doi:10.3390/microorganisms11040994)
Supplement: Supplementary file 1 [file microorganisms-11-00994-s001.zip]

Archive with 1 entries (1 files):
- microorganisms-2296963-supplementary.pdf
